# Supplementary material for: Computational redesign of a hydrolase for nearly complete PET depolymerization at industrially relevant high-solids loading
Source: Nat Commun. 2024 Feb 15;15:1417. doi: 10.1038/s41467-024-45662-9 (PMC10869840; doi:10.1038/s41467-024-45662-9)
Supplement: Supplementary file 4 — Source Data [file 41467_2024_45662_MOESM4_ESM.zip]

Archive with 15 entries (14 files):
- source data/
- source data/Figure 2.xlsx
- source data/Figure 3.xlsx
- source data/Figure 4.xlsx
- source data/Supplementary Figure 11.xlsx
- source data/Supplementary Figure 15.xlsx
- source data/Supplementary Figure 16.xlsx
- source data/Supplementary Figure 17.xlsx
- source data/Supplementary Figure 18.xlsx
- source data/Supplementary Figure 4.xlsx
- source data/Supplementary Figure 5.xlsx
- source data/Supplementary Figure 6.xlsx
- source data/Supplementary Figure 7.xlsx
- source data/Supplementary Figure 8.xlsx
- source data/Supplementary Figure 9.xlsx
