# Supplementary material for: Computational redesign of a hydrolase for nearly complete PET depolymerization at industrially relevant high-solids loading
Source: Nat Commun. 2024 Feb 15;15:1417. doi: 10.1038/s41467-024-45662-9 (PMC10869840; doi:10.1038/s41467-024-45662-9)
Supplement: Supplementary file 4 — Source Data [file 41467_2024_45662_MOESM4_ESM.zip › source data/Figure 2.xlsx]

## Sheet: Figure 2b
	Conditions	Temperature (℃)	Enzyme	Released TPA + MHET (mM) in 3 h
				Three replicates			AVG	SD
				1	2	3
	Buffer: 100 mM K-Pi pH=8.0, substrate loading: 30 g kg-1, enzyme loading: 2 mgenzyme gPET-1	50	BhrPETase	0.810045	0.58952	0.624198	0.674588	0.0968238
			LCC	0.69275	1.14795	0.808938	0.883212	0.193113
			LCCICCG	0.615914	0.869366	0.512711	0.665997	0.149849
			ICCGI6M	1.80662	1.99674	1.6289	1.81075	0.1502
			PES-H1L92F/Q94Y	1.30561	1.3817	1.51696	1.40142	0.0874037
			HotPETase	1.20889	0.885596	0.721795	0.938762	0.20238
			CaPETaseM9	0.354202	0.292967	0.351641	0.332937	0.028282
			FAST-PETase	2.89938	2.86746	3.07534	2.94739	0.0914063
			DepoPETase	2.50232	2.62092	2.79614	2.63979	0.120693
			TurboPETase	4.63908	4.14853	3.82166	4.20309	0.335932
		60	BhrPETase	2.72872	2.52616	2.23754	2.49748	0.201548
			LCC	3.01095	3.94159	3.65461	3.53572	0.389125
			LCCICCG	3.88471	2.61117	2.65942	3.05177	0.589307
			ICCGI6M	6.34768	5.44764	5.24396	5.67976	0.479555
			PES-H1L92F/Q94Y	1.5497	1.5092	1.5168	1.52524	0.0175782
			HotPETase	4.09251	4.20103	4.6785	4.32401	0.254546
			CaPETaseM9	0.620036	0.646833	0.534959	0.600609	0.0476932
			FAST-PETase	0.160558	0.117962	0.117962	0.13216	0.0200799
			DepoPETase	1.6599	1.76291	1.6831	1.70197	0.0441199
			TurboPETase	11.451	11.849	11.9026	11.7342	0.20143
		65	BhrPETase	11.4877	10.1068	9.78026	10.4582	0.74004
			LCC	4.93023	5.60276	5.20415	5.24572	0.276129
			LCCICCG	8.87051	9.5988	10.323	9.59745	0.592997
			ICCGI6M	9.55475	9.33694	10.4082	9.76664	0.462311
			PES-H1L92F/Q94Y	1.56623	1.45803	1.4116	1.47862	0.0647858
			HotPETase	4.04928	4.64668	3.30812	4.00136	0.547515
			CaPETaseM9	0.678605	0.715767	0.862726	0.752366	0.0794973
			FAST-PETase	0.0381237	0.0390728	0.0233559	0.0335175	0.00719574
			DepoPETase	0.320152	0.393342	0.418906	0.377467	0.0418498
			TurboPETase	30.3217	30.7505	27.9066	29.6596	1.25187

## Sheet: Figures 2c
			TurboPETase					FastPETase
	Conditions	Reaction time (h)	Released TPA + MHET (mM)					Released TPA + MHET (mM)
			Three replicates			AVG	SD	Three replicates			AVG	SD
			1	2	3			1	2	3
	Buffer: 100 mM K-Pi pH=8.0, temperature: 50℃, substrate loading: 20 g kg-1, enzyme loading: 0.3 mgenzyme gPET-1	0	0	0	0	0	0	0	0	0	0	0
		3	1.84665	2.33525	2.20592	2.12927	0.206703	0.83038	0.72331	1.08942	0.881037	0.153696
		6	3.08563	4.11375	3.72033	3.6399	0.423566	1.61724	1.54105	1.70575	1.62135	0.0672984
		9	4.75443	5.78517	5.11391	5.21784	0.427168	2.46997	2.403	2.70108	2.52468	0.127693
		12	5.69777	7.41409	6.3404	6.48409	0.708015	3.34151	3.14783	3.67261	3.38732	0.216673

## Sheet: Figures 2d
			TurboPETase					HotPETase
	Conditions	Reaction time (h)	Released TPA + MHET (mM)					Released TPA + MHET (mM)
			Three replicates			AVG	SD	Three replicates			AVG	SD
			1	2	3			1	2	3
	Buffer: 50 mM Glycine-NaOH pH=9.2, temperature: 60℃, substrate loading: 20 g kg-1, enzyme loading: 0.06 mgenzyme gPET-1	0	0	0	0	0	0	0	0	0	0	0
		3	1.20684	0.871206	0.967645	1.01523	0.141093	0.221869	0.17082	0.149038	0.180576	0.0305226
		6	2.08073	1.88894	1.8586	1.94276	0.0983444	0.322798	0.25097	0.243139	0.272302	0.0358486
		9	2.68775	2.49572	2.44163	2.5417	0.105606	0.452419	0.360233	0.374675	0.395775	0.0404844
		12	3.3689	2.93679	2.87585	3.06051	0.219476	0.554092	0.521399	0.465804	0.513765	0.0364457

## Sheet: Figures 2e
			TurboPETase					LCCICCG
	Conditions	Reaction time (h)	Released TPA + MHET (mM)					Released TPA + MHET (mM)
			Three replicates			AVG	SD	Three replicates			AVG	SD
			1	2	3			1	2	3
	Buffer: 100 mM K-Pi pH=8.0, temperature: 65℃, substrate loading: 20 g kg-1, enzyme loading: 0.2 mgenzyme gPET-1	0	0	0	0	0	0	0	0	0	0	0
		0.5	0.841147	0.692706	0.668685	0.734179	0.0762704	0.184359	0.184022	0.185961	0.184781	0.000845592
		1	1.10232	1.29732	1.25291	1.21751	0.0834476	0.354586	0.464331	0.427858	0.415591	0.0456352
		1.5	1.97208	1.73689	1.85946	1.85615	0.0960428	0.61679	0.624722	0.591967	0.61116	0.0139524
		2	2.84691	2.42132	2.58705	2.61843	0.175158	0.967873	0.873045	0.901916	0.914278	0.0396877
		2.5	3.27866	3.01568	3.07468	3.12301	0.112666	1.06813	1.06302	1.13993	1.09036	0.0351108
		3	3.69538	3.5136	3.64711	3.6187	0.0768839	1.37368	1.28212	1.40623	1.35401	0.0525386
