# Supplementary material for: Computational redesign of a hydrolase for nearly complete PET depolymerization at industrially relevant high-solids loading
Source: Nat Commun. 2024 Feb 15;15:1417. doi: 10.1038/s41467-024-45662-9 (PMC10869840; doi:10.1038/s41467-024-45662-9)
Supplement: Supplementary file 4 — Source Data [file 41467_2024_45662_MOESM4_ESM.zip › source data/Figure 3.xlsx]

## Sheet: Figure 3a
	TurboPETase	V (μM s-1)
	Substrate loading (g kg-1)	0.12 μM		0.37 μM		0.74 μM
		AVG	SD	AVG	SD	AVG	SD
	6.3	0.063609	0.02155	0.3214	0.01349	0.49553	0.015
	11.7	0.169455	0.02515	0.542152	0.03451	0.86335	0.0653
	20	0.28757	0.0401	0.97384	0.06628	1.39572	0.1026
	30	0.435373	0.0392	1.28381	0.04689	2.11761	0.0838
	40	0.491205	0.0309	1.50062	0.08887	2.36024	0.1067
	50	0.603065	0.04634	1.74818	0.10645	2.72047	0.2178
	BhrPETase	V (μM s-1)
	Substrate loading (g kg-1)	0.12 μM		0.37 μM		0.74 μM
		AVG	SD	AVG	SD	AVG	SD
	6.3	0.01737	0.00175	0.07705	0.00923	0.1197	0.0107
	11.7	0.03622	0.00544	0.1588	0.00288	0.2096	0.0069
	20	0.07447	0.0083	0.25422	0.02406	0.3214	0.0413
	30	0.13599	0.03424	0.33258	0.02343	0.4802	0.0731
	40	0.16829	0.01058	0.46147	0.06344	0.6895	0.0386
	50	0.2173	0.0083	0.54945	0.02161	0.7948	0.0442
	LCCICCG	V (μM s-1)
	Substrate loading (g kg-1)	0.12 μM		0.37 μM		0.74 μM
		AVG	SD	AVG	SD	AVG	SD
	6.3	0.01242	0.01895	0.081018	0.00281	0.135	0.0287
	11.7	0.04143	0.00148	0.160083	0.018	0.2294	0.0168
	20	0.09681	0.03149	0.26892	0.07	0.3204	0.007
	30	0.14297	0.01824	0.349065	0.05702	0.4901	0.0213
	40	0.1737	0.01572	0.438345	0.0531	0.6059	0.1225
	50	0.20981	0.00924	0.62739	0.06322	0.8376	0.098

## Sheet: Figure 3b
	TurboPETase	V (μM s-1)
	Enzyme loading (mgenzyme gPET-1)	12 g kg-1		20 g kg-1		30 g kg-1
		AVG	SD	AVG	SD	AVG	SD
	0.1	0.0609936	0.00694	0.173898	0.01537	0.525739	0.05312
	0.2	0.179061	0.0398	0.441788	0.00322	1.02743	0.07225
	0.3	0.283982	0.02221	0.669807	0.05265	1.28992	0.17798
	0.4	0.379873	0.04643	0.84209	0.15974	1.41828	0.1314
	0.6	0.497745	0.03036	1.14813	0.07254	1.66965	0.13696
	0.8	0.598482	0.0242	1.24742	0.07283	1.84807	0.12409
	1.2	0.706761	0.00797	1.34271	0.01087	1.92015	0.09119
	1.6	0.776844	0.02195	1.47882	0.07601	1.99679	0.03766
	2	0.758547	0.02646	1.50437	0.0976	1.9699	0.04103
	2.4	0.773325	0.01493	1.46427	0.07027	1.96556	0.04352
	BhrPETase	V (μM s-1)
	Enzyme loading (mgenzyme gPET-1)	12 g kg-1		20 g kg-1		30 g kg-1
		AVG	SD	AVG	SD	AVG	SD
	0.1	0.021411	0.00309	0.066044	0.01155	0.162564	0.0192
	0.2	0.04806	0.000648	0.153862	0.0307	0.330838	0.0412
	0.3	0.082017	0.00585	0.223449	0.03003	0.416309	0.0543
	0.4	0.097983	0.00594	0.293113	0.10141	0.485193	0.03102
	0.6	0.141903	0.0083	0.284221	0.02317	0.561431	0.1203
	0.8	0.187299	0.02205	0.342456	0.01336	0.583623	0.11445
	1.2	0.197397	0.00428	0.384893	0.02024	0.612475	0.10138
	1.6	0.210978	0.01471	0.394773	0.03131	0.607572	0.03894
	2	0.212715	0.01164	0.404102	0.05987	0.57627	0.02647
	2.4	0.209844	0.02352	0.404481	0.01964	0.610432	0.05885
	LCCICCG	V (μM s-1)
	Enzyme loading (mgenzyme gPET-1)	12 g kg-1		20 g kg-1		30 g kg-1
		AVG	SD	AVG	SD	AVG	SD
	0.1	0.019575	0.000225	0.086469	0.0224	0.166464	0.0153
	0.2	0.056106	0.02435	0.145445	0.01494	0.340623	0.01316
	0.3	0.098271	0.04301	0.231838	0.04483	0.389925	0.0533
	0.4	0.129492	0.00507	0.31483	0.04356	0.469926	0.05999
	0.6	0.165546	0.01894	0.32945	0.05572	0.531648	0.09602
	0.8	0.190746	0.01687	0.384037	0.03056	0.551538	0.04564
	1.2	0.216153	0.02665	0.448333	0.02391	0.620469	0.08342
	1.6	0.219771	0.04304	0.458479	0.00574	0.59688	0.02969
	2	0.214983	0.01883	0.46055	0.01933	0.618633	0.06953
	2.4	0.223038	0.01557	0.448229	0.01588	0.623952	0.08552
