# Supplementary material for: Computational redesign of a hydrolase for nearly complete PET depolymerization at industrially relevant high-solids loading
Source: Nat Commun. 2024 Feb 15;15:1417. doi: 10.1038/s41467-024-45662-9 (PMC10869840; doi:10.1038/s41467-024-45662-9)
Supplement: Supplementary file 4 — Source Data [file 41467_2024_45662_MOESM4_ESM.zip › source data/Figure 4.xlsx]

## Sheet: Figure 4A
	Conditions	Temperature (℃)	Enzyme	Reaction time (h)	Depolymerization (%)
					Three replicates			AVG	SD
					1	2	3
	Buffer: 100 mM K-Pi pH=8.0, substrate loading: 200 g kg-1, enzyme loading: 2 mgenzyme gPET-1	65	TurboPETase	0	0	0	0	0	0
				1	36.452	41.1088	37.8669	38.4759	1.94929
				2	53.1667	59.5931	57.8848	56.8816	2.71777
				4	78.5526	83.6154	86.8176	82.9952	3.40254
				6	95.7287	94.6688	94.125	94.8409	0.665917
				8	98.7193	97.3181	98.5864	98.2079	0.631568
		65	LCCICCG	0	0	0	0	0	0
				1	19.7552	18.1662	14.7335	17.5516	2.09568
				2	34.201	33.8199	28.9753	32.3321	2.37869
				4	53.4966	54.0424	47.3869	51.642	3.01702
				6	64.8708	68.3481	60.5845	64.6012	3.1752
				8	73.5282	76.7961	68.3988	72.9077	3.45617
				10	81.9527	82.6482	80.4649	81.6886	0.910677
				12	88.6544	87.1704	85.5443	87.123	1.27016
				16	98.1439	97.4894	97.4947	97.7093	0.307294
		72	LCCICCG	0	0	0	0	0	0
				1	25.5299	23.219	27.4969	25.4153	1.74829
				2	39.2969	39.3536	41.1043	39.9182	0.839009
				4	56.1108	56.9693	56.6277	56.5693	0.352913
				6	69.8587	70.1201	71.3336	70.4375	0.642611
				8	77.222	79.3832	80.064	78.8897	1.21157
				10	83.1268	85.29	85.7807	84.7325	1.15292
				12	90.7821	90.881	91.4799	91.0477	0.308296
				16	92.1027	92.4565	92.9007	92.4866	0.326445

## Sheet: Figure 4B
	Conditions	Temperature (℃)	Enzyme	Reaction time (h)	Crystallinity (%)	Mw (g mol-1)	Mn (g mol-1)
	Buffer: 100 mM K-Pi pH=8.0, substrate loading: 200 g kg-1, enzyme loading: 2 mgenzyme gPET-1	65	TurboPETase	0	11.1 ± 0.5	20669 ± 320	9797 ± 382
				1	11.5 ± 0.5	18856 ± 230	8910 ± 708
				2	11.2 ± 0.7	18518 ± 576	7900 ± 388
				4	12.2 ± 1.0	18704 ± 233	8594 ± 209
				6	11.7 ± 0.7	18903 ± 321	9371 ± 229
				8	11.9 ± 0.5	17822 ± 717	9240 ± 262
		65	LCCICCG	0	11.1 ± 0.5	20669 ± 320	9797 ± 382
				1	11.1 ± 0.5	19309 ± 117	9757 ± 352
				2	11.5 ± 0.6	19091 ± 257	9440 ± 347
				4	11.2 ± 0.6	19426 ± 196	9553 ± 378
				6	12.0 ± 0.3	19192 ± 263	9659 ± 317
				8	11.2 ± 0.4	19416 ± 205	9814 ± 257
				10	11.6 ± 0.6	19463 ± 191	9805 ± 236
				12	12.2 ± 0.8	19068 ± 453	9875 ± 352
				16	11.1 ± 1.1	18390 ± 225	9808 ± 403
		72	LCCICCG	0	11.1 ± 0.5	20669 ± 320	9797 ± 382
				1	12.2 ± 0.6	20432 ± 765	9854 ± 421
				2	14.2 ± 0.7	20342 ± 249	9736 ± 578
				4	20.0 ± 1.4	19884 ± 365	9475 ± 593
				6	25.5 ± 1.2	19660 ± 334	9849 ± 462
				8	28.1 ± 1.3	19393 ± 220	9720 ± 405
				10	29.5 ± 0.8	19013 ± 224	9621 ± 230
				12	32.2 ± 0.6	19329 ± 356	9791 ± 216
				16	32.5 ± 0.7	19008 ± 153	9623 ± 269

## Sheet: Figure 4C
	Conditions	Reaction time (h)	Depolymerization (%) based on NaOH consumption
	Temperature: 65 ℃, water solution, pH=8.0, substrate loading: 200 g kg-1, enzyme loading: 2 mgenzyme gPET-1	0	0
		0.5	17.9958
		1	35.1408
		1.5	47.5088
		2	56.9321
		2.5	63.9995
		3	70.2817
		3.5	75.1242
		4	79.574
		4.5	83.5004
		5	86.7069
		5.5	89.5862
		6	92.1383
		6.5	94.2324
		7	95.9338
		7.5	97.2426
		8	98.4205
