# Supplementary material for: Computational redesign of a hydrolase for nearly complete PET depolymerization at industrially relevant high-solids loading
Source: Nat Commun. 2024 Feb 15;15:1417. doi: 10.1038/s41467-024-45662-9 (PMC10869840; doi:10.1038/s41467-024-45662-9)
Supplement: Supplementary file 4 — Source Data [file 41467_2024_45662_MOESM4_ESM.zip › source data/Supplementary Figure 11.xlsx]

## Sheet: Supplementary Figure 11
	Replicate 1			Replicate 2			Replicate 3
	L-cysteine (μM)	Absorbance at 412 nm		L-cysteine (μM)	Absorbance at 412 nm		L-cysteine (μM)	Absorbance at 412 nm
	0	0.421		0	0.452		0	0.442
	10	0.556		10	0.585		10	0.602
	20	0.702		20	0.748		20	0.706
	30	0.828		30	0.84		30	0.844
	40	1.002		40	1.023		40	1.022
	50	1.151		50	1.192		50	1.146
	8 μM of TurboPETase			8 μM of TurboPETase			8 μM of TurboPETase
	Absorbance at 412 nm	0.426		Absorbance at 412 nm	0.466		Absorbance at 412 nm	0.458
	Calculated concentration of free sulfhydryl groups	1		Calculated concentration of free sulfhydryl groups	1.6		Calculated concentration of free sulfhydryl groups	1
	8 μM of BhrPETase			8 μM of BhrPETase			8 μM of BhrPETase
	Absorbance at 412 nm	0.433		Absorbance at 412 nm	0.469		Absorbance at 412 nm	0.459
	Calculated concentration of free sulfhydryl groups	1.5		Calculated concentration of free sulfhydryl groups	1.8		Calculated concentration of free sulfhydryl groups	1.2
