# Supplementary material for: Computational redesign of a hydrolase for nearly complete PET depolymerization at industrially relevant high-solids loading
Source: Nat Commun. 2024 Feb 15;15:1417. doi: 10.1038/s41467-024-45662-9 (PMC10869840; doi:10.1038/s41467-024-45662-9)
Supplement: Supplementary file 4 — Source Data [file 41467_2024_45662_MOESM4_ESM.zip › source data/Supplementary Figure 15.xlsx]

## Sheet: Supplementary Figure 15
Conditions	Enzyme	Released TPA + MHBT (mM)
		Three replicates			AVG	SD
		1	2	3
Reaction time: 3h, Buffer: 100 mM K-Pi, pH=8.0, temperature: 65 °C, substrate loading: 4 g kg-1, enzyme loading: 2 mgenzyme gPET-1	TurboPETase	0.0578454	0.0645121	0.0654795	0.0626123	0.00339376
	BhrPETase	0.0281787	0.025367	0.0289723	0.027506	0.00154681
	LCCICCG	0.0625839	0.0440668	0.0346453	0.0470986	0.0116056
