# Supplementary material for: Computational redesign of a hydrolase for nearly complete PET depolymerization at industrially relevant high-solids loading
Source: Nat Commun. 2024 Feb 15;15:1417. doi: 10.1038/s41467-024-45662-9 (PMC10869840; doi:10.1038/s41467-024-45662-9)
Supplement: Supplementary file 4 — Source Data [file 41467_2024_45662_MOESM4_ESM.zip › source data/Supplementary Figure 16.xlsx]

## Sheet: Supplementary Figure 16
	Conditions	BHETase	Released TPA + MHET (mM) in 1 h
			AVG	SD
	Buffer: 100 mM K-Pi, temperature: 65°C, substrate loading: 30 g kg-1, TurboPETase enzyme loading: 0.5 mgenzyme gPET-1	0 mgenzyme gPET-1	6.24512	0.130658
		0.1 mgenzyme gPET-1	6.5833	0.12746
		0.2 mgenzyme gPET-1	6.25689	0.252386
		0.5 mgenzyme gPET-1	5.48241	0.267926
		1 mgenzyme gPET-1	4.55455	0.163911
		2 mgenzyme gPET-1	3.93798	0.155319
	Buffer: 100 mM K-Pi, temperature: 65°C, substrate loading: 30 g kg-1, TurboPETase enzyme loading: 1 mgenzyme gPET-1	0 mgenzyme gPET-1	7.94152	0.244917
		0.1 mgenzyme gPET-1	7.78881	0.184143
		0.2 mgenzyme gPET-1	6.79101	0.273695
		0.5 mgenzyme gPET-1	6.53644	0.234221
		1 mgenzyme gPET-1	5.62674	0.291534
		2 mgenzyme gPET-1	4.74714	0.249716
	Buffer: 100 mM K-Pi, temperature: 65°C, substrate loading: 30 g kg-1, TurboPETase enzyme loading: 2 mgenzyme gPET-1	0 mgenzyme gPET-1	8.25773	0.257653
		0.1 mgenzyme gPET-1	7.56845	0.050556
		0.2 mgenzyme gPET-1	7.1883	0.158369
		0.5 mgenzyme gPET-1	6.72105	0.198574
		1 mgenzyme gPET-1	5.88623	0.216342
		2 mgenzyme gPET-1	5.29301	0.217261
	Conditions	BHETase	Released TPA + MHET (mM) in 3 h		Released TPA + MHET (mM) in 6 h		Released TPA + MHET (mM) in 9 h
			AVG	SD	AVG	SD	AVG	SD
	Buffer: 100 mM K-Pi, temperature: 65°C, substrate loading: 2 g kg-1, TurboPETase enzyme loading: 2 mgenzyme gPET-1	0 mgenzyme gPET-1	0.8576	0.0793747	2.30714	0.135521	3.65356	0.132518
		0.5 mgenzyme gPET-1	1.26565	0.0738401	3.20607	0.243013	5.07391	0.10357
		1 mgenzyme gPET-1	1.68274	0.065028	3.71301	0.18854	6.17934	0.170783
		2 mgenzyme gPET-1	1.88932	0.0952376	4.41584	0.218952	6.89768	0.174117
