# Supplementary material for: Computational redesign of a hydrolase for nearly complete PET depolymerization at industrially relevant high-solids loading
Source: Nat Commun. 2024 Feb 15;15:1417. doi: 10.1038/s41467-024-45662-9 (PMC10869840; doi:10.1038/s41467-024-45662-9)
Supplement: Supplementary file 4 — Source Data [file 41467_2024_45662_MOESM4_ESM.zip › source data/Supplementary Figure 17.xlsx]

## Sheet: Supplementary Figure 17
	Conditions	Temperature (℃)	Enzyme	Reaction time (h)	Depolymerization (%)					Released MHET (%)
					Three replicates			AVG	SD	Three replicates			AVG	SD
					1	2	3			1	2	3
	Buffer: 100 mM K-Pi pH=8.0 (regulated by adding 4 M NaOH), substrate loading: 200 gPET kg-1, enzyme loading: 2 mgenzyme gPET-1	65	TurboPETase	0	0	0	0	0	0	0	0	0	0	0
				1	36.452	41.1088	37.8669	38.4759	1.94929	17.1124	10.4442	14.5727	14.0431	2.74788
				2	53.1667	59.5931	57.8848	56.8816	2.71777	15.394	8.13285	17.3738	13.6336	3.97268
				4	78.5526	83.6154	86.8176	82.9952	3.40254	12.0514	10.8551	14.7305	12.5457	1.62028
				6	95.7287	94.6688	94.125	94.8409	0.665917	9.10318	9.76997	8.62986	9.16767	0.467676
				8	98.7193	97.3181	98.5864	98.2079	0.631568	6.91779	6.50952	4.5203	5.98254	1.04731
		65	LCCICCG	0	0	0	0	0	0	0	0	0	0	0
				1	19.7552	18.1662	14.7335	17.5516	2.09568	14.3885	9.90987	10.239	11.5124	2.03809
				2	34.201	33.8199	28.9753	32.3321	2.37869	14.5746	10.9042	14.3333	13.2707	1.67627
				4	53.4966	54.0424	47.3869	51.642	3.01702	13.5234	12.6216	15.5279	13.8909	1.21464
				6	64.8708	68.3481	60.5845	64.6012	3.1752	12.6152	12.0956	18.8615	14.5241	3.07433
				8	73.5282	76.7961	68.3988	72.9077	3.45617	13.5319	9.21418	12.9586	11.9015	1.91461
				10	81.9527	82.6482	80.4649	81.6886	0.910677	8.98527	5.92325	8.14149	7.68334	1.29136
				12	88.6544	87.1704	85.5443	87.123	1.27016	6.55475	3.54155	6.46738	5.52123	1.4003
				16	98.1439	97.4894	97.4947	97.7093	0.307294	4.20432	3.10674	5.0772	4.12942	0.80618
		72	LCCICCG	0	0	0	0	0	0	0	0	0	0	0
				1	25.5299	23.219	27.4969	25.4153	1.74829	14.0763	10.4222	4.83446	9.77768	3.8004
				2	39.2969	39.3536	41.1043	39.9182	0.839009	8.9839	11.1738	6.2336	8.7971	2.02114
				4	56.1108	56.9693	56.6277	56.5693	0.352913	5.85697	9.88996	9.47581	8.40758	1.81146
				6	69.8587	70.1201	71.3336	70.4375	0.642611	4.6788	8.60734	15.2554	9.51384	4.36519
				8	77.222	79.3832	80.064	78.8897	1.21157	5.48691	8.49033	13.6521	9.2098	3.37204
				10	83.1268	85.29	85.7807	84.7325	1.15292	3.18985	6.5245	8.5085	6.07428	2.19455
				12	90.7821	90.881	91.4799	91.0477	0.308296	1.37553	6.72577	10.8533	6.31819	3.87999
				16	92.1027	92.4565	92.9007	92.4866	0.326445	0.786419	5.36156	3.93858	3.36218	1.91174
