# Supplementary material for: Computational redesign of a hydrolase for nearly complete PET depolymerization at industrially relevant high-solids loading
Source: Nat Commun. 2024 Feb 15;15:1417. doi: 10.1038/s41467-024-45662-9 (PMC10869840; doi:10.1038/s41467-024-45662-9)
Supplement: Supplementary file 4 — Source Data [file 41467_2024_45662_MOESM4_ESM.zip › source data/Supplementary Figure 18.xlsx]

## Sheet: Supplementary Figure 18
	Conditions	Time (h)	Enzyme	Released TPA + MHET (mM) at 65 ℃
				Three replicates			AVG	SD
				1	2	3
	Buffer: 100 mM K-Pi pH=8.0, substrate loading: 30 g kg-1, enzyme loading: 2 mgenzyme gPET-1	0.5	TurboPETase	3.20354	3.11972	3.44642	3.25656	0.138544
			LCCICCG	2.07378	2.05603	1.96653	2.03211	0.0469381
		1	TurboPETase	5.33313	5.25639	5.62623	5.40525	0.159367
			LCCICCG	3.25377	3.3388	3.30689	3.29982	0.0350726
		3	TurboPETase	9.36976	10.1109	10.3969	9.95917	0.432823
			LCCICCG	6.67465	6.6846	6.62738	6.66221	0.02496
