# Supplementary material for: Computational redesign of a hydrolase for nearly complete PET depolymerization at industrially relevant high-solids loading
Source: Nat Commun. 2024 Feb 15;15:1417. doi: 10.1038/s41467-024-45662-9 (PMC10869840; doi:10.1038/s41467-024-45662-9)
Supplement: Supplementary file 4 — Source Data [file 41467_2024_45662_MOESM4_ESM.zip › source data/Supplementary Figure 4.xlsx]

## Sheet: Suplymentary Figure 4
Conditions	Variants	1 M K-Pi	100 mM K-Pi
Temperature: 65 °C, substrate loading: 30 g kg-1, enzyme loading: 2 mgenzyme gPET-1 , reaction time: 3 hours	M6-W104G/F243G	27.7	21.2606
	M6-W104G/F243I	29.71	25.1183
	M6-W104G/F243T	24.46	10.0924
	M6-W104H/F243G	30.88	27.0164
	M6-W104H/F243I	29.61	26.9436
	M6-W104H/F243T	30.14	26.0693
	M6-W104L/F243G	32.27	26.2838
	M6-W104L/F243I	30.08	25.3312
	M6-W104L/F243T (TurboPETase)	33.11	28.2702
	M6-W104S/F243G	32.5	25.4241
	M6-W104S/F243I	30.54	26.4035
	M6-W104S/F243T	29.35	27.092
