# Supplementary material for: Computational redesign of a hydrolase for nearly complete PET depolymerization at industrially relevant high-solids loading
Source: Nat Commun. 2024 Feb 15;15:1417. doi: 10.1038/s41467-024-45662-9 (PMC10869840; doi:10.1038/s41467-024-45662-9)
Supplement: Supplementary file 4 — Source Data [file 41467_2024_45662_MOESM4_ESM.zip › source data/Supplementary Figure 5.xlsx]

## Sheet: Supplementary Figure 5
	Conditions	Temperature (℃)	Enzyme	Released TPA + MHET (mM) in 3 h
				Three replicates			AVG	SD
				1	2	3
	Buffer: 100 mM K-Pi pH=8.0, substrate loading: 30 g kg-1, enzyme loading: 0.3 mgenzyme gPET-1	50	BhrPETase	0.473648	0.388837	0.425924	0.42947	0.0347148
			LCC	0.498371	0.400232	0.45	0.449534	0.0400664
			LCCICCG	0.295187	0.239508	0.357839	0.297511	0.0483366
			HotPETase	0.310674	0.448437	0.301583	0.353564	0.0671874
			FAST-PETase	1.05332	0.892421	1.12307	1.02294	0.0965829
			TurboPETase	4.15267	4.08423	3.81976	4.01889	0.14355
		60	BhrPETase	4.45418	3.57141	3.61202	3.8792	0.406907
			LCC	3.57618	3.60756	3.69218	3.6253	0.0489912
			LCCICCG	4.90742	5.39666	5.36802	5.22403	0.224183
			HotPETase	2.12446	1.78674	2.15884	2.02335	0.167893
			FAST-PETase	0.163321	0.13348	0.13523	0.14401	0.0136733
			TurboPETase	9.60826	9.68117	9.41646	9.56863	0.111642
		65	BhrPETase	5.93683	5.296	5.26886	5.50056	0.308685
			LCC	3.69903	4.03091	3.9674	3.89911	0.143834
			LCCICCG	6.9835	6.93825	6.92366	6.94847	0.0254724
			HotPETase	1.16188	1.40929	1.42829	1.33316	0.121356
			FAST-PETase	0.0419316	0.0220863	0.0341772	0.0327317	0.00816604
			TurboPETase	20.7086	18.9572	19.5813	19.749	0.724756
