# Supplementary material for: Computational redesign of a hydrolase for nearly complete PET depolymerization at industrially relevant high-solids loading
Source: Nat Commun. 2024 Feb 15;15:1417. doi: 10.1038/s41467-024-45662-9 (PMC10869840; doi:10.1038/s41467-024-45662-9)
Supplement: Supplementary file 4 — Source Data [file 41467_2024_45662_MOESM4_ESM.zip › source data/Supplementary Figure 6.xlsx]

## Sheet: Supplementary Figure 6
	Conditions	Temperature (°C)	Enzyme	Released TPA + MHET (mM) in 3 h
				Three replicates			AVG	SD
				1	2	3
	Buffer: 1 M K-Pi pH=8.0, substrate loading: 30 g kg-1, enzyme loading: 2 mgenzyme gPET-1	50	PES-H1L92F/Q94Y	3.00862	3.22748	3.20251	3.1462	0.0978186
			TurboPETase	6.11978	6.2321	6.38678	6.24622	0.109457
		60	PES-H1L92F/Q94Y	7.67214	7.33992	7.42609	7.47938	0.140768
			TurboPETase	18.2768	17.7691	17.7926	17.9462	0.233994
		65	PES-H1L92F/Q94Y	11.4781	13.6675	13.5649	12.9035	1.00878
			TurboPETase	31.512	31.7878	34.9932	32.7643	1.58009
