# Supplementary material for: Computational redesign of a hydrolase for nearly complete PET depolymerization at industrially relevant high-solids loading
Source: Nat Commun. 2024 Feb 15;15:1417. doi: 10.1038/s41467-024-45662-9 (PMC10869840; doi:10.1038/s41467-024-45662-9)
Supplement: Supplementary file 4 — Source Data [file 41467_2024_45662_MOESM4_ESM.zip › source data/Supplementary Figure 7.xlsx]

## Sheet: Supplementary Figure 7
	Reaction time (h)	Temperature (℃)	Enzyme	Released TPA + MHET (mM)
				Three replicates			AVG	SD
				1	2	3
	3	65	BhrPETase	5.25091	5.47113	5.22689	5.31631	0.109913
			LCC	1.7278	1.71574	1.75768	1.73374	0.017628
			LCCICCG	6.18406	5.70997	5.89858	5.93087	0.194891
			HotPETase	1.79099	1.95557	1.72042	1.82233	0.0985245
			FAST-PETase	0.280669	0.255389	0.256597	0.264218	0.0116426
			TurboPETase	27.9377	26.4444	25.1087	26.4969	1.15552
		60	BhrPETase	4.11757	3.30721	3.75478	3.72652	0.331428
			LCC	1.5226	1.40774	1.18159	1.37064	0.141665
			LCCICCG	4.22971	4.36876	3.8426	4.14702	0.222619
			HotPETase	1.33424	1.13633	1.45067	1.30708	0.129756
			FAST-PETase	1.07319	0.759093	0.983445	0.938577	0.132097
			TurboPETase	16.7769	16.5968	14.9879	16.1206	0.804251
		50	BhrPETase	1.52626	1.82214	2.13572	1.82804	0.248846
			LCC	0.702753	0.8922	0.718057	0.771003	0.0859264
			LCCICCG	1.89299	2.09139	1.95324	1.97921	0.0830521
			HotPETase	1.08129	1.01262	0.91616	1.00336	0.0677328
			FAST-PETase	0.62465	0.71467	0.746536	0.695285	0.0516132
			TurboPETase	6.28635	7.94056	6.10678	6.7779	0.825391
	6	65	BhrPETase	10.6914	10.6583	10.7915	10.7137	0.0566194
			LCC	3.08685	3.12376	3.11916	3.10992	0.0164231
			LCCICCG	12.4016	11.3555	11.4282	11.7284	0.476934
			HotPETase	3.2256	3.55485	3.21252	3.33099	0.158381
			FAST-PETase	0.355525	0.308726	0.319377	0.327876	0.0200288
			TurboPETase	69.9205	72.9361	65.9294	69.5953	2.86973
		60	BhrPETase	6.21895	6.19217	6.2735	6.22821	0.0338426
			LCC	3.40906	2.37125	2.16119	2.64717	0.545524
			LCCICCG	7.44292	7.94328	7.59959	7.66193	0.208975
			HotPETase	2.27954	2.21309	2.3383	2.27698	0.051149
			FAST-PETase	1.68504	1.28799	1.47741	1.48348	0.162149
			TurboPETase	36.1266	34.496	30.6815	33.7681	2.28178
		50	BhrPETase	2.9572	3.38028	3.84961	3.3957	0.364487
			LCC	1.19506	1.70385	1.5626	1.48717	0.214452
			LCCICCG	3.65871	3.9838	3.50838	3.71696	0.198409
			HotPETase	1.37259	1.42893	1.52697	1.44283	0.0637851
			FAST-PETase	1.14827	1.22617	1.29397	1.2228	0.0595273
			TurboPETase	10.5379	13.4196	10.85	11.6025	1.29119
	9	65	BhrPETase	25.8626	23.693	23.523	24.3595	1.06509
			LCC	4.40901	4.3563	4.7068	4.4907	0.154311
			LCCICCG	24.6742	21.9362	24.8852	23.8318	1.34322
			HotPETase	4.61379	4.56123	4.2135	4.46284	0.177613
			FAST-PETase	0.39917	0.362349	0.36167	0.374396	0.0175197
			TurboPETase	111.399	109.558	107.605	109.521	1.5491
		60	BhrPETase	10.4296	9.77542	11.4877	10.5642	0.705509
			LCC	3.3687	3.09791	2.87427	3.11363	0.202155
			LCCICCG	11.9623	13.288	11.9456	12.3986	0.628899
			HotPETase	3.48876	3.04483	3.3559	3.2965	0.186038
			FAST-PETase	2.25884	1.72367	1.96371	1.98208	0.21887
			TurboPETase	55.1105	56.3099	51.2338	54.218	2.16627
		50	BhrPETase	4.73934	5.01571	5.45306	5.06937	0.293834
			LCC	1.96991	2.49964	2.53342	2.33432	0.258048
			LCCICCG	5.99225	6.06482	5.20617	5.75441	0.388799
			HotPETase	1.99166	1.95844	2.12926	2.02645	0.0739513
			FAST-PETase	1.7632	1.81957	1.87492	1.81923	0.0456109
			TurboPETase	14.2544	19.7478	15.6284	16.5435	2.33415
	12	65	BhrPETase	35.302	35.7224	35.1813	35.4019	0.231925
			LCC	5.82942	6.99461	6.35032	6.39145	0.476575
			LCCICCG	37.6373	32.5749	34.4528	34.8883	2.08954
			HotPETase	5.42114	5.27357	4.77573	5.15681	0.27612
			FAST-PETase	0.407013	0.400809	0.376752	0.394858	0.013051
			TurboPETase	129.803	131.327	131.099	130.743	0.670922
		60	BhrPETase	17.229	16.6198	18.4596	17.4361	0.765235
			LCC	4.46977	4.2405	3.71965	4.1433	0.313852
			LCCICCG	18.4052	20.2615	18.5351	19.0673	0.846115
			HotPETase	4.32832	3.90132	4.31066	4.1801	0.197257
			FAST-PETase	2.72574	2.12533	2.4996	2.45022	0.247592
			TurboPETase	73.2286	72.565	66.861	70.8849	2.85814
		50	BhrPETase	5.47415	5.89276	6.58481	5.98391	0.457984
			LCC	2.30815	2.80176	2.83016	2.64669	0.239663
			LCCICCG	6.79419	7.27665	6.29859	6.78981	0.399305
			HotPETase	2.09099	2.23465	2.25975	2.19513	0.0743469
			FAST-PETase	2.00044	1.9943	1.98775	1.99416	0.0051788
			TurboPETase	20.8381	23.3998	20.1542	21.464	1.39698
