# Supplementary material for: Computational redesign of a hydrolase for nearly complete PET depolymerization at industrially relevant high-solids loading
Source: Nat Commun. 2024 Feb 15;15:1417. doi: 10.1038/s41467-024-45662-9 (PMC10869840; doi:10.1038/s41467-024-45662-9)
Supplement: Supplementary file 4 — Source Data [file 41467_2024_45662_MOESM4_ESM.zip › source data/Supplementary Figure 8.xlsx]

## Sheet: Supplementary Figure 8
	MHET	V (s-1)
	Substrate loading (mM)	TurboPETase		BhrPETase		LCCICCG
		AVG	SD	AVG	SD	AVG	SD
	6	0.40645	0.0301869	0.344678	0.039552	0.236226	0.0237796
	12	0.850846	0.0752216	0.662338	0.0540845	0.499688	0.00395043
	18	1.28385	0.0309405	1.04318	0.123538	0.754801	0.015234
	24	1.4713	0.0716997	1.21526	0.135144	0.873502	0.0354472
	30	1.85863	0.0989114	1.43337	0.172357	1.05868	0.0340771
	36	2.04091	0.0504159	1.55767	0.169377	1.2321	0.0403634
	42	2.1561	0.116364	1.62481	0.202154	1.31235	0.0451092
	48	2.16781	0.101806	1.70959	0.216423	1.31232	0.0807494
	54	2.23754	0.0950862	1.71677	0.192349	1.33359	0.0846417
	60	2.14261	0.142916	1.70968	0.197236	1.36245	0.0263041
	pNPB	V (s-1)
	Substrate loading (mM)	TurboPETase		BhrPETase		LCCICCG
		AVG	SD	AVG	SD	AVG	SD
	0.2	36.0303	2.58484	76.1246	4.63894	56.7528	5.80444
	0.4	58.9304	6.54958	113.772	11.6222	87.1858	10.4489
	0.6	74.3963	1.0094	137.64	19.206	104.995	11.1291
	0.8	83.3144	3.06009	140.07	19.4172	116.219	15.2328
	1	91.9757	1.20214	146.914	11.6513	112.871	11.5115
	1.2	101.064	7.92254	152.148	21.8568	115.348	9.51631
	1.4	101.042	9.54687	154.108	18.0798	114.232	6.37295
