# Supplementary material for: Computational redesign of a hydrolase for nearly complete PET depolymerization at industrially relevant high-solids loading
Source: Nat Commun. 2024 Feb 15;15:1417. doi: 10.1038/s41467-024-45662-9 (PMC10869840; doi:10.1038/s41467-024-45662-9)
Supplement: Supplementary file 4 — Source Data [file 41467_2024_45662_MOESM4_ESM.zip › source data/Supplementary Figure 9.xlsx]

## Sheet: Supplementary Figure 9
	TurboPETase	Free enzyme		Bound enzyme
		(μM)		(nmol/g PET)
	Enzyme loading (μM)	AVG	SD	AVG	SD
	0	0	0	0	0
	0.25	0.078	0.026	3.439	0.529
	0.5	0.143	0.006	7.147	0.112
	0.75	0.25	0.012	10.001	0.231
	1	0.339	0.012	13.211	0.24
	1.25	0.527	0.011	14.452	0.216
	1.5	0.848	0.07	13.031	0.895
	1.75	1.038	0.1	14.237	1.198
	2	1.396	0.079	12.086	1.179
	BhrPETase	Free enzyme		Bound enzyme
		(μM)		(nmol/g PET)
	Enzyme loading (μM)	AVG	SD	AVG	SD
	0	0	0	0	0
	0.25	0.121	0.026	2.58	0.526
	0.5	0.221	0.052	5.573	1.033
	0.75	0.342	0.065	8.164	1.294
	1	0.505	0.015	9.907	0.298
	1.25	0.608	0.056	12.84	1.125
	1.5	0.793	0.061	14.132	1.224
	1.75	1.01	0.056	14.794	1.122
	2	1.307	0.056	13.855	1.112
	LCCICCG	Free enzyme		Bound enzyme
		(μM)		(nmol/g PET)
	Enzyme loading (μM)	AVG	SD	AVG	SD
	0	0	0	0	0
	0.25	0.071	0.008	3.57	0.157
	0.5	0.177	0.064	6.456	1.29
	0.75	0.302	0.048	8.956	0.952
	1	0.466	0.028	10.688	0.565
	1.25	0.61	0.034	12.8	0.688
	1.5	0.875	0.11	12.491	1.205
	1.75	1.096	0.105	13.075	1.098
	2	1.281	0.164	14.376	1.274
	BSA	Free enzyme		Bound enzyme
		(μM)		(nmol/g PET)
	Enzyme loading (μM)	AVG	SD	AVG	SD
	0	0	0	0	0
	0.25	0.17	0.01	1.592	0.207
	0.5	0.342	0.03	3.157	0.591
	0.75	0.532	0.049	4.352	0.983
	1	0.778	0.094	4.443	1.888
	1.25	0.986	0.103	5.283	1.055
	1.5	1.154	0.078	6.916	1.151
	1.75	1.327	0.084	8.463	1.174
	2	1.532	0.059	9.358	1.181
